# Supplementary material for: Microcystin-LR, a Cyanobacterial Toxin, Induces DNA Strand Breaks Correlated with Changes in Specific Nuclease and Protease Activities in White Mustard (Sinapis alba) Seedlings
Source: Plants (Basel). 2021 Sep 28;10(10):2045. doi: 10.3390/plants10102045 (PMC8537482; doi:10.3390/plants10102045)
Supplement: Supplementary file 1 [file plants-10-02045-s001.zip]

Archive with 1 entries (1 files):
- plants-1385158-supplementary.pdf
